# Supplementary material for: A Comprehensive Literature Review of Total Hip Arthroplasty (THA): Part 1—Biomaterials
Source: J Funct Biomater. 2025 May 14;16(5):179. doi: 10.3390/jfb16050179 (PMC12112016; doi:10.3390/jfb16050179)
Supplement: Supplementary file 1 [file jfb-16-00179-s001.zip]

Archive with 1 entries (1 files):
- jfb-3612830-supplementary.pdf
